# Supplementary material for: Polyautoimmunity Reflecting Immune Dysregulation in Common Variable Immunodeficiency
Source: Biomedicines. 2025 Feb 21;13(3):552. doi: 10.3390/biomedicines13030552 (PMC11940294; doi:10.3390/biomedicines13030552)
Supplement: Supplementary file 1 [file biomedicines-13-00552-s001.zip]

Archive with 1 entries (1 files):
- biomedicines-3483161-supplementary.pdf
